# Supplementary material for: Characterization of Fungal Endophytes Isolated from the Metal Hyperaccumulator Plant Vachellia farnesiana Growing in Mine Tailings
Source: Microorganisms. 2020 Feb 8;8(2):226. doi: 10.3390/microorganisms8020226 (PMC7074743; doi:10.3390/microorganisms8020226)
Supplement: Supplementary file 1 [file microorganisms-08-00226-s001.zip]

Archive with 3 entries (2 files):
- Supplementary Material RCFV Corrected.docx
- __MACOSX/
- __MACOSX/._Supplementary Material RCFV Corrected.docx
